# Supplementary material for: Mini-PCDH15 gene therapy rescues hearing in a mouse model of Usher syndrome type 1F
Source: Nat Commun. 2023 Apr 26;14:2400. doi: 10.1038/s41467-023-38038-y (PMC10133396; doi:10.1038/s41467-023-38038-y)
Supplement: Supplementary file 4 — Source Data [file 41467_2023_38038_MOESM4_ESM.xlsx]

## Sheet: fig. 2a
Pcdh15fl/fl,Gfi1-Cre+/-												Pcdh15fl/fl
kHz	#1	#2	#3	#4	#5	#6		Mean	SEM	n		kHz	#1	#2	#3	#4	#5	#6	#7	#8	#9		Mean	SEM	n
4	125*	125*	125*	125*	125*	125*		125*	0	6		4	25	55	35	40	40	40	50	55	50		43.3333	3.33333	9
5.6	125*	125*	125*	125*	125*	125*		125*	0	6		5.6	30	45	40	45	40	45	40	45	45		41.6667	1.66667	9
8	125*	125*	125*	125*	125*	125*		125*	0	6		8	25	40	35	30	30	30	35	40	30		32.7778	1.68966	9
11.3	125*	125*	125*	125*	125*	125*		125*	0	6		11.3	30	35	25	25	25	25	30	30	30		28.3333	1.17851	9
16	125*	125*	125*	125*	125*	125*		125*	0	6		16	35	35	25	35	25	35	30	35	35		32.2222	1.46986	9
22.6	125*	125*	125*	125*	125*	125*		125*	0	6		22.6	35	35	30	35	25	35	35	40	35		33.8889	1.38889	9
32	125*	125*	125*	125*	125*	125*		125*	0	6		32	35	35	30	30	25	40	40	45	25		33.8889	2.32406	9
	* indicates that no response was detected at the highest SPL test level (125 dB SPL)

## Sheet: fig. 2b
	Pcdh15fl/fl,Gfi1-Cre+/-											Pcdh15fl/fl
kHz	#1	#2	#3	#4	#5	#6		Mean	SEM	n		kHz	#1	#2	#3	#4	#5	#6	#7	#8	#9		Mean	SEM	n
5.6	70*	70*	70*	70*	70*	70*		70*	0	6		5.6	64.94	70*	70*	70*	70*	70*	70*	70*	70*		69.4444	0.555556	9
8	70*	70*	70*	70*	70*	70*		70*	0	6		8	55.81	70*	70*	70*	70*	70*	70*	70*	70*		68.4444	1.55556	9
11.3	70*	70*	70*	70*	70*	70*		70*	0	6		11.3	42.21	38.56	30.24	33.62	30.03	29.23	38.55	44.76	29.16		35.2222	2.0533	9
16	70*	70*	70*	70*	70*	70*		70*	0	6		16	38.03	32.21	22.79	32.3	19.76	32.26	31.86	38.84	31.59		31.1111	2.05105	9
22.6	70*	70*	70*	70*	70*	70*		70*	0	6		22.6	57.56	43.43	33.03	39.93	29.84	48.7	40.7	50.94	44.92		43.3333	2.91071	9
32	70*	70*	70*	70*	70*	70*		70*	0	6		32	70*	32.94	11.43	70*	70*	70*	40.98	50.19	70*		53.8889	7.22158	9
	* indicates that no response was detected at the highest SPL test level (70 dB SPL)

## Sheet: fig. 2c
Pcdh15fl/fl,Gfi1-Cre+/-											Pcdh15fl/fl
kHz	#1	#2	#3	#4	#5		Mean	SEM	n		kHz	#1	#2	#3	#4		Mean	SEM	n
0	-8.2	-5.69	-3.5	-2.17	-2.63		-4.438	1.11832	5		0	-3.68	-3.2	-4.95	-4.95		-4.195	0.446775	4
10	-5.01	-4.58	-0.38	-4.63	-6.78		-4.276	1.05369	5		10	-5.51	-4.76	-2.53	-7.83		-5.1575	1.09271	4
20	-7.21	-8.18	-1.04	-0.71	-0.71		-3.57	1.69207	5		20	-13.71	-1.66	-9.61	-7.99		-8.2425	2.50261	4
30	-4.36	-6.72	-3.88	0.34	-5.21		-3.966	1.17975	5		30	-7.83	7.84	-4.26	-3.61		-1.965	3.39742	4
40	-0.54	-3.89	-0.74	-2.74	-3.97		-2.376	0.742055	5		40	10.2	17.83	-5.85	10.21		8.0975	4.98445	4
50	-7.01	-7.48	-1.01	-2.84	-2.91		-4.25	1.27145	5		50	20.41	23.65	14.98	20.84		19.97	1.81184	4
60	-6.23	-7.31	-2.59	-3.55	-1.62		-4.26	1.08273	5		60	22.66	27.41	18.78	19.51		22.09	1.96299	4
70	-5.07	-8.01	-3.99	3.29	0.82		-2.592	2.0456	5		70	17.34	30.93	20.93	23.33		23.1325	2.87582	4

## Sheet: fig. 3a
		Pcdh15fl/fl,Myo15-Cre+/-																Pcdh15fl/fl
		kHz	#1	#2	#3	#4	#5	#6	#7	#8	#9	#10		Mean	SEM	n		kHz	#1	#2	#3	#4	#5	#6	#7	#8	#9		Mean	SEM	n
		4	125*	125*	125*	125*	125*	125*	125*	125*	125*	125*		125*	0	10		4	25	55	35	40	40	40	50	55	50		43.3333	3.33333	9
		5.6	125*	125*	125*	125*	125*	125*	125*	125*	125*	125*		125*	0	10		5.6	30	45	40	45	40	45	40	45	45		41.6667	1.66667	9
		8	125*	125*	125*	125*	125*	125*	125*	125*	125*	125*		125*	0	10		8	25	40	35	30	30	30	35	40	30		32.7778	1.68966	9
		11.3	125*	125*	125*	125*	125*	125*	125*	125*	125*	125*		125*	0	10		11.3	30	35	25	25	25	25	30	30	30		28.3333	1.17851	9
		16	125*	125*	125*	125*	125*	125*	125*	125*	125*	125*		125*	0	10		16	35	35	25	35	25	35	30	35	35		32.2222	1.46986	9
		22.6	125*	125*	125*	125*	125*	125*	125*	125*	125*	125*		125*	0	10		22.6	35	35	30	35	25	35	35	40	35		33.8889	1.38889	9
		32	125*	125*	125*	125*	125*	125*	125*	125*	125*	125*		125*	0	10		32	35	35	30	30	25	40	40	45	25		33.8889	2.32406	9
			* indicates that no response was detected at the highest SPL test level (125 dB SPL)

## Sheet: fig. 3b
	Pcdh15fl/fl,Myo15-Cre+/-												Pcdh15fl/fl
kHz	#1	#2	#3	#4	#5	#6		Mean	SEM	n		kHz	#1	#2	#3	#4	#5	#6	#7	#8	#9		Mean	SEM	n
5.6	66.37	70*	70*	70*	67.85	69.35		68.8333	0.654047	6		5.6	64.94	70*	70*	70*	70*	70*	70*	70*	70*		69.4444	0.555556	9
8	70*	70*	70*	70*	70*	64.61		69.1667	0.833333	6		8	55.81	70*	70*	70*	70*	70*	70*	70*	70*		68.4444	1.55556	9
11.3	70*	70*	50.28	45.23	63.02	50.49		58	4.50925	6		11.3	42.21	38.56	30.24	33.62	30.03	29.23	38.55	44.76	29.16		35.2222	2.0533	9
16	70*	70*	37.91	52.43	62.08	62.23		59	5	6		16	38.03	32.21	22.79	32.3	19.76	32.26	31.86	38.84	31.59		31.1111	2.05105	9
22.6	70*	70*	70*	70*	70*	70*		70*	0	6		22.6	57.56	43.43	33.03	39.93	29.84	48.7	40.7	50.94	44.92		43.3333	2.91071	9
32	70*	70*	70*	66.5	70*	70*		69.5	0.5	6		32	70*	32.94	11.43	70*	70*	70*	40.98	50.19	70*		53.8889	7.22158	9
	* indicates that no response was detected at the highest SPL test level (70 dB SPL)

## Sheet: fig. 3c
	Pcdh15fl/fl,Myo15-Cre+/-														Pcdh15fl/fl
	#1	#2	#3	#4	#5	#6	#7	#8		Mean	SEM	n			#1	#2	#3	#4	#5	#6	#7	#8	#9		Mean	SEM	n
0	-5.65	-2.72	0.52	-4.98	-0.04	-5.69	-4.77	-5.28		-3.57625	0.89726	8		0	-3.52	-5.2	-3.36	-5.41	-9.05	-3.48	-3.29	-4.64	-5.32		-4.80778	0.6081	9
10	-5.47	-5.93	-5.37	-3.9	-5.39	-4.13	-3.73	-4.97		-4.86125	0.292815	8		10	-7.22	-3.07	-4.82	2.11	-3.83	-3.84	-4.9	-4.55	-7.55		-4.18556	0.933165	9
20	-9.56	-2.38	-1.26	-8.79	-7.64	-3.11	-4.77	-4.86		-5.29625	1.08498	8		20	-5.02	-13.33	-5.43	-12.41	-6.78	-5.14	-5.25	-4.81	-4.25		-6.93556	1.14633	9
30	-6.42	-1.77	-3.59	-4.35	-5.35	-2.93	-4.98	-3.83		-4.1525	0.515658	8		30	-3.46	-3.7	4.74	0.92	4.97	5.84	-3.02	-7.35	5.85		0.532222	1.67746	9
40	-8.02	-6.49	1.5	-2.78	-5.02	-5.58	-1.83	-4.77		-4.12375	1.0591	8		40	1.86	6.46	15.7	12.2	15.15	15.97	6.36	0.32	16.07		10.01	2.11503	9
50	-3.75	-4.49	4.81	12.09	-1.33	4.67	-5.97	-8.35		-0.29	2.43411	8		50	16.04	15.89	25.72	20.13	22.46	22.29	13.11	10.16	22.53		18.7033	1.71663	9
60	-10.62	-4.86	11.51	15.44	2.12	11.42	-5.83	-6.84		1.5425	3.54544	8		60	21.22	18.83	26.76	24.78	21.87	2.56	19.78	17.18	22.08		19.4511	2.3234	9
70	-2.99	-6.59	10.03	14.34	11.67	12.49	4.14	1.68		5.59625	2.7393	8		70	19.67	17.58	36.03	26.12	35.96	35.54	22.35	14.18	33.23		26.74	2.89197	9

## Sheet: fig. 4d
	Pcdh15fl/fl,Myo15-Cre+/-
	#1	#2	#3	#4	#5	#6										Mean	SEM	n
click	125*	125*	125*	125*	125*	125*										125*	0	6
	Pcdh15fl/fl
	#1	#2	#3	#4
click	50	50	55	50												51.25	1.25	4
	Pcdh15fl/fl,Myo15-Cre+/- + mini-V4
	#1	#2	#3	#4	#5	#6	#7
click	60	65	65	55	50	60	50									57.8571	2.40464	7
	Pcdh15fl/fl,Myo15-Cre+/- + mini-V4-HA
	#1	#2	#3	#4	#5	#6	#7	#8	#9	#10	#11	#12	#13	#14
click	65	50	50	50	50	75	50	55	65	55	55	60	55	65		57.1429	2.07777	14
	Pcdh15fl/fl,Myo15-Cre+/- + mini-V7
	#1	#2	#3	#4	#5	#6	#7	#8	#9	#10	#11	#12
click	65	85	125*	125*	85	125	85	80	80	60	70	70				87.9167	6.8661	12
	Pcdh15fl/fl,Myo15-Cre+/- + mini-V8
	#1	#2	#3	#4	#5
click	125*	125*	125*	125*	125*											125*	0	6
	* indicates that no response was detected at the highest SPL test level (125 dB SPL)

## Sheet: fig. 4e
	Pcdh15fl/fl,Myo15-Cre+/-
kHz	#1	#2	#3	#4	#5	#6	#7	#8	#9	#10						Mean	SEM	n
4	125*	125*	125*	125*	125*	125*	125*	125*	125*	125*						125*	0	10
5.6	125*	125*	125*	125*	125*	125*	125*	125*	125*	125*						125*	0	10
8	125*	125*	125*	125*	125*	125*	125*	125*	125*	125*						125*	0	10
11.3	125*	125*	125*	125*	125*	125*	125*	125*	125*	125*						125*	0	10
16	125*	125*	125*	125*	125*	125*	125*	125*	125*	125*						125*	0	10
22.6	125*	125*	125*	125*	125*	125*	125*	125*	125*	125*						125*	0	10
32	125*	125*	125*	125*	125*	125*	125*	125*	125*	125*						125*	0	10
	Pcdh15fl/fl
kHz	#1	#2	#3	#4	#5	#6	#7	#8	#9
4	25	55	35	40	40	40	50	55	50							43.3333	3.33333	9
5.6	30	45	40	45	40	45	40	45	45							41.6667	1.66667	9
8	25	40	35	30	30	30	35	40	30							32.7778	1.68966	9
11.3	30	35	25	25	25	25	30	30	30							28.3333	1.17851	9
16	35	35	25	35	25	35	30	35	35							32.2222	1.46986	9
22.6	35	35	30	35	25	35	35	40	35							33.8889	1.38889	9
32	35	35	30	30	25	40	40	45	25							33.8889	2.32406	9
	Pcdh15fl/fl,Myo15-Cre+/- + mini-V4
kHz	#1	#2	#3	#4	#5	#6	#7
4	55	55	75	70	50	60	55									60	3.45033	7
5.6	45	55	60	60	45	60	40									52.1429	3.24719	7
8	40	50	60	50	35	45	35									45	3.45033	7
11.3	35	55	45	40	45	45	30									42.1429	3.05839	7
16	40	45	55	55	45	65	30									47.8571	4.34483	7
22.6	60	85	85	85	75	85	25									71.4286	8.5017	7
32	85	80	85	85	85	85	80									83.5714	0.922139	7
	Pcdh15fl/fl,Myo15-Cre+/- + mini-V4-HA
kHz	#1	#2	#3	#4	#5	#6	#7	#8	#9	#10	#11	#12	#13	#14
4	65	70	60	55	50	85	55	60	65	60		60	55	75		62.6923	2.63211	13
5.6	55	55	45	45	40	85	45	50	55	50	45	45	45	55		51.0714	2.92669	14
8	45	40	35	35	30	55	35	50	45	35	55	45	40	50		42.5	2.14515	14
11.3	45	25	35	25	35	55	40	50	40	30	55	35	40	50		40	2.67261	14
16	75	45	55	65	50	55	80	75	40	45	60	50	45	75		58.2143	3.61647	14
22.6	85	65	85	85	85	85	85	85	85	65	80	85	65	85		80.3571	2.25224	14
32	85	75	85	85	85	85	85	85	85	65	85	85	85	85		82.8571	1.54727	14
	Pcdh15fl/fl,Myo15-Cre+/- + mini-V7
kHz	#1	#2	#3	#4	#5	#6	#7	#8	#9	#10	#11	#12
4	-	80	125*	125*	125*	125*	125*	85	70	70	70	70				97.2727	8.12861	11
5.6	65	75	125*	80	125*	125*	125*	85	80	55	70	55				88.75	8.16786	12
8	85	85	125*	125*	125*	125*	125*	70	70	50	85	70				95	8.11844	12
11.3	85	85	125*	125*	125*	125*	125*	65	60	55	90	85				95.8333	8.04423	12
16	125*	80	125*	125*	125*	75	125*	70	50	70	80	85				94.5833	8.12913	12
22.6	125*	85	125*	125*	125*	125*	125*	85	60	85	85	85				102.917	6.94836	12
32	125*	85	125*	125*	125*	125*	125*	85	85	80	85	85				104.583	6.16866	12
	Pcdh15fl/fl,Myo15-Cre+/- + mini-V8
kHz	#1	#2	#3	#4	#5
4	125*	125*	125*	125*	125*											125*	0	5
5.6	125*	125*	125*	125*	125*											125*	0	5
8	125*	125*	125*	125*	125*											125*	0	5
11.3	125*	125*	125*	125*	125*											125*	0	5
16	125*	125*	125*	125*	125*											125*	0	5
22.6	125*	125*	125*	125*	125*											125*	0	5
32	125*	125*	125*	125*	125*											125*	0	5
	* indicates that no response was detected at the highest SPL test level (125 dB SPL)

## Sheet: fig. 4f
	Pcdh15fl/fl,Myo15-Cre+/-
kHz	#1	#2	#3	#4	#5	#6								Mean	SEM	n
5.6	66.37	70*	70*	70*	67.85	69.35								68.8333	0.654047	6
8	70*	70*	70*	70*	70*	64.61								69.1667	0.833333	6
11.3	70*	70*	50.28	45.23	63.02	50.49								58	4.50925	6
16	70*	70*	37.91	52.43	62.08	62.23								59	5	6
22.6	70*	70*	70*	70*	70*	70*								70*	0	6
32	70*	70*	70*	66.5	70*	70*								69.5	0.5	6
	Pcdh15fl/fl
kHz	#1	#2	#3	#4	#5	#6	#7	#8	#9
5.6	64.94	70*	70*	70*	70*	70*	70*	70*	70*					69.4444	0.555556	9
8	55.81	70*	70*	70*	70*	70*	70*	70*	70*					68.4444	1.55556	9
11.3	42.21	38.56	30.24	33.62	30.03	29.23	38.55	44.76	29.16					35.2222	2.0533	9
16	38.03	32.21	22.79	32.3	19.76	32.26	31.86	38.84	31.59					31.1111	2.05105	9
22.6	57.56	43.43	33.03	39.93	29.84	48.7	40.7	50.94	44.92					43.3333	2.91071	9
32	70	32.94	11.43	70*	70*	70*	40.98	50.19	70*					53.8889	7.22158	9
	Pcdh15fl/fl,Myo15-Cre+/- + mini-V4
kHz	#1	#2	#3	#4	#5	#6	#7
5.6	70*	70*	70*	70*	70*	70*	70*							70*	0	7
8	70*	70*	70*	70*	70*	70*	70*							70*	0	7
11.3	48.76	58.45	33.88	36.5	31.24	37.78	43.21							41.4286	3.55137	7
16	45.57	39.76	61.8	65.14	29.94	64.76	47.63							50.8571	5.13823	7
22.6	70*	70*	70*	70*	57.94	70*	70*							68.2857	1.71429	7
32	70*	70*	70*	67.18	70*	69.48	70*							69.4286	0.428571	7
	Pcdh15fl/fl,Myo15-Cre+/- + mini-V7
kHz	#1	#2	#3	#4	#5	#6	#7	#8	#9	#10	#11	#12
5.6	70*	70*	70*	70*	70*	70*	70*	70*	70*	70*	70*	70*		70*	0	12
8	70*	70*	70*	70*	70*	70*	70*	70*	70*	70*	70*	70*		70*	0	12
11.3	70*	70*	70*	70*	70*	69.16	70*	70*	70*	70*	59.01	70*		69	0.912871	12
16	70*	70*	70*	70*	70*	68.01	70*	70*	70*	66.51	70*	70*		69.5833	0.28758	12
22.6	70*	70*	70*	70*	70*	70*	70*	66.88	70*	70*	70*	70*		69.75	0.25	12
32	70*	69.2	70*	70*	64.68	65.68	70*	65.64	70*	67.94	68.62	61.73		67.9167	0.753359	12
	Pcdh15fl/fl,Myo15-Cre+/- + mini-V8
kHz	#1	#2	#3	#4	#5
5.6	70*	70*	70*	70*	70*									70*	0	5
8	70*	70*	70*	70*	70*									70*	0	5
11.3	70*	70*	70*	70*	70*									70*	0	5
16	70*	70*	70*	70*	70*									70*	0	5
22.6	70*	70*	70*	70*	70*									70*	0	5
32	70*	70*	70*	70*	70*									70*	0	5
	* indicates that no response was detected at the highest SPL test level (70 dB SPL)

## Sheet: fig. 4g
	Pcdh15fl/fl,Myo15-Cre+/-
	#1	#2	#3	#4	#5	#6								Mean	SEM	n
0	-5.65	-2.72	0.52	-4.98	-0.04	-5.69								-3.09333	1.14538	6
10	-5.47	-5.93	-5.37	-3.9	-5.39	-4.13								-5.03167	0.333451	6
20	-9.56	-2.38	-1.26	-8.79	-7.64	-3.11								-5.45667	1.47535	6
30	-6.42	-1.77	-3.59	-4.35	-5.35	-2.93								-4.06833	0.684575	6
40	-8.02	-6.49	1.5	-2.78	-5.02	-5.58								-4.39833	1.37457	6
50	-3.75	-4.49	4.81	12.09	-1.33	4.67								2	2.60195	6
60	-10.62	-4.86	11.51	15.44	2.12	11.42								4.16833	4.23453	6
70	-2.99	-6.59	10.03	14.34	11.67	12.49								6.49167	3.64208	6
	Pcdh15fl/fl
	#1	#2	#3	#4	#5	#6	#7	#8	#9
0	-3.52	-5.2	-3.36	-5.41	-9.05	-3.48	-3.29	-4.64	-5.32					-4.80778	0.6081	9
10	-7.22	-3.07	-4.82	2.11	-3.83	-3.84	-4.9	-4.55	-7.55					-4.18556	0.933165	9
20	-5.02	-13.33	-5.43	-12.41	-6.78	-5.14	-5.25	-4.81	-4.25					-6.93556	1.14633	9
30	-3.46	-3.7	4.74	0.92	4.97	5.84	-3.02	-7.35	5.85					0.532222	1.67746	9
40	1.86	6.46	15.7	12.2	15.15	15.97	6.36	0.32	16.07					10.01	2.11503	9
50	16.04	15.89	25.72	20.13	22.46	22.29	13.11	10.16	22.53					18.7033	1.71663	9
60	21.22	18.83	26.76	24.78	21.87	2.56	19.78	17.18	22.08					19.4511	2.3234	9
70	19.67	17.58	36.03	26.12	35.96	35.54	22.35	14.18	33.23					26.74	2.89197	9
	Pcdh15fl/fl,Myo15-Cre+/- + mini-V4
	#1	#2	#3	#4	#5	#6	#7
0	-6.5	-5.08	-7.36	-3.91	-5.8	-10.03	-13.93							-7.51571	1.29466	7
10	-12.87	-8.16	-4.93	-7.66	-6	-7.96	-6.6							-7.74	0.960796	7
20	-7.08	-5.61	-6.05	-9.81	-7.01	-6.24	-11.82							-7.66	0.865998	7
30	-10.52	-4.97	2.63	-0.35	4.05	-2.64	-7.85							-2.80714	2.02511	7
40	-3.15	-4.09	8.74	7.88	11.69	7.18	2.3							4.36429	2.3161	7
50	6.15	2.98	17.1	14.68	19.44	9.63	10.71							11.5271	2.23524	7
60	12.69	5.37	19.94	15.88	21.63	13.18	15.65							14.9057	2.01707	7
70	10.33	6.11	15.4	15.04	15.34	11.56	13.7							12.4971	1.29827	7
	Pcdh15fl/fl,Myo15-Cre+/- + mini-V7
	#1	#2	#3	#4	#5	#6	#7	#8	#9	#10	#11	#12
0	-6.35	-8.05	-11.34	-8.05	-4.65	-4.38	-7.98	-1.66	-1.34	-6.64	-5.7	-8.85		-6.24917	0.843148	12
10	-10.07	-9.52	-3.43	-9.52	-5.65	-2.35	-6.58	-2.25	-4.48	-8.63	-9.79	-13.74		-7.1675	1.0406	12
20	-10.51	-8.43	-2.68	-8.43	-8.06	-3.49	-5.39	-9.55	-6.08	-11	-2.62	-7.22		-6.955	0.84237	12
30	-6.96	-5.77	-5.71	-5.77	-4.08	-9.93	-2.94	-1.49	-3.94	-12.01	-7.03	-10.72		-6.3625	0.921431	12
40	-0.59	-8.46	-8.39	-8.46	-6.32	-5.6	-8.91	-3.86	-2.16	-10.07	-7.79	-7.84		-6.5375	0.847576	12
50	-6.86	-7.13	-5.74	-7.13	-4.91	-3.53	-7.84	-5.99	-4.04	-5.14	-4.83	-9.92		-6.08833	0.516827	12
60	-6.18	-5.88	-11.9	-5.88	-4.54	-12	-6.88	-4.46	-1.13	-2.23	-7.63	-9.23		-6.495	0.970114	12
70	-8.48	-10.02	-1.28	-10.02	-0.72	6.56	-5.94	0.06	4.34	-0.18	-5.75	-3.74		-2.93083	1.54731	12
	Pcdh15fl/fl,Myo15-Cre+/- + mini-V8
	#1	#2	#3	#4	#5
0	-7.78	-8.82	-6.97	-8.42	-8.46									-8.09	0.326282	5
10	-11.69	-8.77	-10.08	-5.04	-2.94									-7.704	1.61961	5
20	-3.51	-8.89	-10.54	-7.2	-5.74									-7.176	1.21976	5
30	-9.34	-7.31	-15.26	-8.53	-4.04									-8.896	1.82931	5
40	-11.04	-8.75	-8.04	-12.1	-7.63									-9.512	0.875268	5
50	-9.86	-8.35	-11.76	-9.34	-7.84									-9.43	0.68251	5
60	-9.99	-9.33	-6.4	-8.37	-6.96									-8.21	0.681432	5
70	-10.85	-12.72	-5.27	-8.94	-7.22									-9	1.31045	5

[truncated: 24 more sheets: fig. 5b, fig. 5h, fig. 6b, fig. 6c, fig. 7e, fig. 7f, fig. 8c, fig. 8e, fig. 8f, fig. 8g, S fig. 3, S fig. 4a, S fig. 4b, S fig. 5c , S fig. 5d, S fig. 6b , S fig. 7a, S fig. 7b, S fig. 8, S fig. 9 …]
